# Supplementary material for: Applying Carbon Dots to Alleviate Photoinhibition and Boost Early Growth of Soybean Plants
Source: Plants (Basel). 2026 May 9;15(10):1446. doi: 10.3390/plants15101446 (PMC13210945; doi:10.3390/plants15101446)
Supplement: Supplementary file 1 [file plants-15-01446-s001.zip]

Archive with 2 entries (2 files):
- plants-4196199-supplementary.pdf
- plants-4196199-supplementary.xlsx
