# Supplementary material for: Applying Carbon Dots to Alleviate Photoinhibition and Boost Early Growth of Soybean Plants
Source: Plants (Basel). 2026 May 9;15(10):1446. doi: 10.3390/plants15101446 (PMC13210945; doi:10.3390/plants15101446)
Supplement: Supplementary file 1 [file plants-15-01446-s001.zip › plants-4196199-supplementary.xlsx]

## Sheet: DATA
			2nd Trifoliate leaf/Day 1 after treatment and change of environment/25 DAS (Days after sowing)					2nd Trifoliate leaf/Day 2 after treatment and change of environment/26 DAS (Days after sowing)												2nd Trifoliate leaf/Day 8 after treatment and change of environment/32 DAS (Days after sowing)					4th Trifoliate leaf/Day 8 after treatment and change of environment/32 DAS (Days after sowing)					36 DAS (Days after sowing)			4th Trifoliate leaf/Day 14 after treatment and change of environment/38 DAS (Days after sowing)														38 DAS (Days after sowing)
	TRAT	REP	F0_M	F0_N	FvFm_M	FvFm_N	DP_FvFm	A_M	A_N	gs_M	gs_N	Ci_M	Ci_N	E_M	E_N	iWUE_M	iWUE_N	k_M	k_N	F0_M	F0_N	FvFm_M	FvFm_N	DP_FvFm	F0_M	F0_N	FvFm_M	FvFm_N	DP_FvFm	CCI	TRAT	REP	A_M	A_N	gs_M	gs_N	Ci_M	Ci_N	E_M	E_N	iWUE_M	iWUE_N	k_M	k_N	TRAT	REP	SL	RL	LA
	Commercial	1	165	211	0.705	0.458	35.0355	9.90752	7.19247	0.2585	0.178722	331.104	291.605	4.03902	5.84399	38.327	48.196	0.321669	0.283387	149	171	0.746	0.495	33.6461	146	246	0.744	0.45	41.3299	28.2	Commercial	1	8.17422	8.26854	0.181106	0.110276	338.873	236.215	1.83519	5.92139	45.1349	74.9801	0.259309	0.376297	Commercial	1	66	21.5	312.96
	Commercial	2	172	222	0.664	0.505	23.9458	9.04318	5.73753	0.216068	0.130742	325.718	303.927	3.86526	6.29803	41.8535	36.3719	0.298461	0.202939	152	216	0.717	0.575	25.6145	123	194	0.767	0.373	50.7916	28.3	Commercial	2	10.4685	2.87134	0.196563	0.0207179	313.232	251.51	2.9199	1.56992	53.2576	60.75	0.359275	0.21863	Commercial	2	44.9	17.4	327.03
	Commercial	3	156	183	0.697	0.353	48.1645	8.65105	5.17033	0.207729	0.157746	326.085	311	3.94295	7.5377	41.6459	28.8436	0.285198	0.178717	146	197	0.724	0.501	30.1255	133	183	0.758	0.601	21.7448	25.1	Commercial	3	9.09744	8.91734	0.194654	0.110549	327.991	216.455	2.83459	8.04294	46.7365	80.6638	0.298171	0.442871	Commercial	3	49.6	21.7	230.54
	Commercial	4	162	311	0.713	0.199	70.5185	9.02948	2.81041	0.202375	0.179254	317.291	298.224	4.41253	9.38694	44.6176	37.4165	0.305924	0.101306	152	184	0.732	0.534	26.2431	124	163	0.763	0.569	22.4796	30.3333	Commercial	4	9.03236	5.83	0.071327	0.092	316	233.12	1.51948	6.01	51.24	73.72	0.495244	0.2792	Commercial	4	56	30.1	290.86
	Commercial	5	170	346	0.681	0.05	92.5373	7.57599	4.8645	0.153064	0.133352	326.176	297.764	3.64757	7.86027	41.5103	36.4785	0.2421	0.17562	140	180	0.742	0.678	7.37705	125	214	0.734	0.523	31.2746	26.6667	Commercial	5	11.6058	1.66593	0.183137	0.0627308	285.492	304.355	3.51875	5.0822	63.3721	26.5569	0.437008	0.0588417	Commercial	5	59	27.4	342.86
	Commercial	6	181	315	0.675	0.059	90.312	9.15765	5.58512	0.231685	0.143483	336.398	291.54	5.1819	8.39945	46.4274	38.9252	0.315745	0.205941	152	168	0.75	0.672	9.43396	132	203	0.761	0.535	27.8003	25.9667	Commercial	6	12.0541	7.45295	0.252732	0.15589	315.834	267.42	4.50405	9.43506	47.695	47.809	0.410282	0.299601	Commercial	6	47.8	21.5	282.45
	Commercial	7	196	343	0.67	0.222	52.0518	9.06409	4.27916	0.197247	0.167431	311.786	312.749	4.6496	9.73833	38.2361	25.5578	0.302616	0.147086	155	217	0.737	0.681	9.2	138	191	0.741	0.218	70.5803	28.6	Control	1	8.04088	8.27883	0.219246	0.138488	351.119	260.949	2.20721	7.08094	36.6752	59.7801	0.246183	0.341053	Commercial	7	46.2	14.1	292.78
	Commercial	8	206	263	0.609	0.102	74.8148	7.09858	5.15753	0.237056	0.112772	321.989	280.139	3.92453	7.35366	47.8745	45.7343	0.248768	0.197914	164	189	0.698	0.574	17.765	145	177	0.741	0.526	26.5363	28.5333	Control	2	11.2815	13.8334	0.232493	0.115327	323.707	225.101	2.95381	7.02845	48.5239	73.8644	0.374647	0.441625	Commercial	8	53.3	17.2	244.05
	Control	1	178	218	0.614	0.515	16.1238	8.15234	6.50613	0.175153	0.192576	320.859	300.173	3.00581	10.1228	46.5441	42.2026	0.273134	0.291057	139	224	0.741	0.467	28.4967	133	204	0.772	0.463	40.0259	23.3667	Control	3	9.82703	9.17371	0.162359	0.0660426	305.302	223.306	2.71794	4.62578	60.5265	79.545	0.34602	0.217148	Control	1	41.4	16.1	256.04
	Control	2	179	188	0.612	0.584	4.57516	6.80796	5.28835	0.165641	0.15219	313.313	296.545	4.6528	7.46146	41.1008	42.7501	0.220751	0.235852	137	205	0.765	0.547	33.7818	124	229	0.771	0.325	56.1404	27.7167	Control	4	9.8017	4.77709	0.152123	0.103621	292.568	236.491	2.7348	6.90377	64.4326	72.3334	0.360149	0.400139	Control	2	65.3	20.1	274.04
	Control	3	174	189	0.717	0.675	5.85774	9.58946	6.94849	0.15112	0.214156	315.034	295.546	3.44604	9.98709	39.0546	41.9399	0.314381	0.192355	161	222	0.719	0.585	18.637	133	191	0.759	0.564	27.8772	26.7833	Control	5	11.3894	8.22592	0.2434	0.148337	317.627	220.995	3.86764	8.82825	43.8	79.3843	0.564937	0.34028	Control	3	70.5	19.2	297.4
	Control	4	156	316	0.547	0.596	19.1316	7.35776	6.45559	0.201804	0.146652	316.975	296.769	4.34107	10.7295	48.6882	38.6992	0.25245	0.251699	144	209	0.761	0.68	10.2497	125	173	0.741	0.556	26.3576	28.85	Control	6	4.56623	8.22932	0.173032	0.0553265	323.1	259.978	3.28123	4.27133	46.7927	55.4772	0.37894	0.0507749	Control	4	51.3	21.2	346.3
	Control	5	180	273	0.534	0.34	43.0486	9.2181	5.29643	0.180495	0.193756	307.932	303.435	4.27092	10.3063	45.6784	35.862	0.314552	0.228707	150	178	0.725	0.672	6.2069	133	174	0.782	0.528	29.3173	27.7333	Cdot_0.020	1	9.14428	12.1365	0.164773	0.191914	318.694	249.01	2.29284	9.29244	55.4962	63.2393	0.308449	0.523945	Control	5	46.5	17.7	267.61
	Control	6	163	187	0.437	0.37	30.7116	8.16617	5.38576	0.213886	0.204594	327.277	307.837	4.87998	10.5158	45.2431	31.5532	0.27695	0.184957	154	179	0.751	0.674	10.5193	134	193	0.755	0.516	27.933	28.1667	Cdot_0.020	2	10.2258	9.09735	0.19019	0.121524	311.545	234.009	2.82622	6.68394	53.7659	74.8606	0.352845	0.417918	Control	6	47.5	17.4	220.47
	Control	7	183	309	0.628	0.435	15.534	9.224	3.72592	0.155754	0.187019	326.798	307.639	3.97387	8.12985	48.187	28.5061	0.302979	0.188198	137	182	0.69	0.561	18.6957	129	190	0.747	0.397	41.1852	27.4333	Cdot_0.020	3	8.78327	9.21689	0.182984	0.108987	325.852	240.197	2.77691	7.26441	48.0002	61.0873	0.289764	0.467656	Control	7	56.5	22.6	367.56
	Control	8	156	233	0.515	0.167	52.5568	6.64431	5.22267	0.147391	0.188933	313.413	289.208	3.85725	8.1187	45.0795	40.2237	0.227899	0.194129	148	202	0.73	0.463	36.5753	140	214	0.743	0.335	54.9125	28.7667	Cdot_0.020	4	7.22143	3.97746	0.120329	0.0690696	306.947	261.397	2.33941	4.8759	60.0143	57.5862	0.252911	0.163574	Control	8	47	18.3	349.45
	Cdot_0.020	1	180	188	0.596	0.556	6.71141	8.88378	8.90729	0.242924	0.187873	317.645	287.36	3.87786	7.00137	36.5702	47.4111	0.28456	0.333217	151	171	0.753	0.59	21.6467	125	229	0.767	0.258	66.3625	29.3167	Cdot_0.020	5	9.97662	6.9737	0.223603	0.169335	327.752	285.214	1.4727	9.56714	44.6175	41.1829	0.327225	0.262845	Cdot_0.020	1	57.5	30.3	331.1
	Cdot_0.020	2	157	217	0.713	0.49	31.2763	9.24728	7.93171	0.196772	0.16461	322.451	283.349	3.56172	7.43789	42.1131	48.1849	0.312954	0.300922	152	190	0.739	0.522	29.364	134	250	0.767	0.286	63.0013	29.4667	Cdot_0.020	6	6.84136	1.46653	0.100337	0.0627254	288.98	268.817	2.16158	5.02192	68.184	49.5664	0.254497	0.0586466	Cdot_0.020	2	62.5	28.8	285.41
	Cdot_0.020	3	163	170	0.716	0.652	10.069	8.65771	5.73294	0.203444	0.146091	322.96	284.83	4.51525	9.86415	42.5557	43.3965	0.288179	0.209064	158	210	0.732	0.564	22.9508	128	252	0.74	0.23	70.013	27.6667	Cdot_0.050	1	7.3565	6.07895	0.134147	0.081043	304.26	238.95	1.98048	4.76625	54.8391	75.009	0.24697	0.273483	Cdot_0.020	3	59.6	19.2	331.73
	Cdot_0.020	4	161	192	0.725	0.302	52.4409	8.59114	5.40112	0.193756	0.190955	317.046	294.786	4.17556	7.84515	44.34	39.2422	0.291298	0.188068	160	214	0.736	0.569	22.1614	127	230	0.767	0.417	43.6486	31.0667	Cdot_0.050	2	12.6348	5.29363	0.212788	0.0666283	310.396	230.564	2.76446	4.25153	59.3774	79.4501	0.446407	0.246815	Cdot_0.020	4	72.5	17.5	326.43
	Cdot_0.020	5	174	328	0.635	0.335	51.2373	8.28647	5.12376	0.191247	0.144797	318.677	308.728	4.53938	10.405	43.3287	28.2848	0.27953	0.184537	145	191	0.75	0.658	10.5978	134	193	0.759	0.518	31.7523	32.2	Cdot_0.050	3	8.57377	3.079	0.143555	0.0540543	304.076	233.01	4.21323	3.98707	49.5258	66.689	0.303109	0.127737	Cdot_0.020	5	58	23.3	292.34
	Cdot_0.020	6	164	297	0.687	0.168	65.2893	7.37601	3.5913	0.186884	0.128622	323.79	298.479	4.54621	8.38723	39.4684	35.3858	0.244888	0.124156	149	190	0.735	0.663	11.6	125	171	0.743	0.577	22.3419	27.2	Cdot_0.050	4	5.11403	3.08733	0.0900545	0.0286267	315.438	259.121	2.70476	2.37672	59.7247	56.9613	0.174284	0.0234584	Cdot_0.020	6	57	31.5	372.96
	Cdot_0.020	7	169	247	0.583	0.173	58.3133	7.19692	3.20044	0.190058	0.187682	325.686	310.951	4.59625	7.69793	37.867	27.9213	0.237551	0.104923	150	166	0.711	0.672	31.7862	121	207	0.75	0.347	53.7333	27.2333	Cdot_0.050	5	6.12469	1.08859	0.0957432	0.0290874	302.226	288.06	1.95069	2.53243	56.7881	37.4248	0.217851	0.0406246	Cdot_0.020	7	60.3	21.3	321.18
	Cdot_0.020	8	222	247	0.55	0.469	14.7273	8.98544	7.1778	0.247186	0.16211	322.945	279.822	4.65583	9.80114	36.3509	44.2772	0.299102	0.275752	153	199	0.725	0.572	21.1034	133	219	0.739	0.404	45.3315	30.8667	Cdot_0.050	6	12.9258	4.81226	0.262269	0.0833493	309.95	251.564	1.99919	6.10551	63.9699	57.7361	0.448307	0.205641	Cdot_0.020	8	55.1	23.7	350.46
	Cdot_0.050	1	154	208	0.734	0.495	32.5613	8.39551	7.36552	0.182113	0.150965	320.977	289.523	3.15012	8.77483	46.1005	48.7895	0.281178	0.273482	142	184	0.738	0.611	17.2087	133	208	0.777	0.418	46.6837	32.2833	Cdot_0.20	1	15.2396	17.8297	0.190812	0.232952	269.943	222.993	2.48502	9.96183	79.8674	76.5384	0.606891	0.859532	Cdot_0.050	1	62.7	31.6	345.43
	Cdot_0.050	2	175	237	0.642	0.417	35.0467	8.33677	7.26619	0.277762	0.143762	328.942	294.197	4.54318	7.21831	38.487	41.2395	0.278464	0.282636	153	179	0.754	0.639	13.9973	129	250	0.761	0.356	53.2194	31.4333	Cdot_0.20	2	9.78274	6.77454	0.191629	0.0811222	317.944	222.787	2.73112	5.11555	51.0504	83.5103	0.330764	0.326887	Cdot_0.050	2	65.2	19.2	285.31
	Cdot_0.050	3	174	185	0.706	0.661	6.37394	8.66872	6.85308	0.188268	0.193661	321.839	276.368	3.74574	9.8541	44.2813	50.5432	0.287828	0.246248	147	181	0.743	0.629	15	130	233	0.756	0.243	67.8571	28.9333	Cdot_0.20	3	12.3263	9.56911	0.223644	0.153475	304.251	251.154	3.68716	8.43478	55.1156	62.3495	0.435519	0.409582	Cdot_0.050	3	65.7	20.1	326.64
	Cdot_0.050	4	165	174	0.704	0.692	1.70455	7.59147	5.59797	0.212074	0.145403	323.765	299.172	4.61386	8.03587	40.8759	35.3869	0.253573	0.204275	137	173	0.74	0.684	6.81199	141	220	0.761	0.467	38.6334	34.1333	Cdot_0.20	4	6.53536	2.2595	0.0960745	0.0332057	293.669	245.773	1.97505	2.54023	68.0238	68.0455	0.239232	0.0988297	Cdot_0.050	4	58.3	17.7	403.59
	Cdot_0.050	5	163	236	0.737	0.497	32.5645	8.17222	5.52327	0.17621	0.154885	321.834	294.595	4.01829	8.85309	43.082	38.4997	0.279957	0.19914	154	174	0.734	0.693	8.5752	130	234	0.756	0.526	30.4233	29.4	Cdot_0.20	5	11.0342	8.47829	0.233416	0.167688	321.559	270.073	3.79289	9.56934	47.2727	50.5599	0.368883	0.33747	Cdot_0.050	5	77.4	19.2	337.5
	Cdot_0.050	6	167	287	0.704	0.397	43.608	7.19703	4.90294	0.17741	0.0927331	313.804	298.158	4.29959	5.86114	46.0641	35.6604	0.251637	0.194293	142	164	0.73	0.683	8.16327	136	211	0.765	0.462	39.6078	31.1833	Cdot_0.20	6	12.313	7.70196	0.28738	0.148833	323.955	265.841	4.50971	8.98245	42.8456	51.749	0.408588	0.311449	Cdot_0.050	6	67.5	21.6	348.28
	Cdot_0.050	7	196	242	0.5811	0.14	75.9078	10.0733	7.14777	0.143465	0.184785	326.342	289.178	3.70853	10.6439	34.3532	38.6815	0.331824	0.265713	137	167	0.735	0.675	21.1405	133	229	0.767	0.412	46.2842	32.5333															Cdot_0.050	7	63.4	19.1	327.15
	Cdot_0.050	8	215	221	0.612	0.171	67.2414	9.0665	7.41033	0.236176	0.163494	320.614	279.058	5.47227	9.66559	38.3887	45.3247	0.303994	0.285464	145	189	0.719	0.567	22.029	134	227	0.751	0.394	47.5366	31.1667															Cdot_0.050	8	73.7	27.6	326.31
	Cdot_0.20	1	196	231	0.553	0.377	31.8264	8.58522	9.80403	0.237953	0.232326	316.04	300.381	4.47371	6.95309	33.2314	42.1995	0.274631	0.350866	145	188	0.71	0.579	35.7746	138	254	0.754	0.32	57.5597	29.4															Cdot_0.20	1	53.4	23.3	254.48
	Cdot_0.20	2	199	297	0.57	0.051	86.4362	9.08929	7.47923	0.233473	0.199124	329.953	301.328	4.0614	8.1738	36.0795	37.5607	0.296133	0.266824	138	176	0.746	0.614	17.6944	140	247	0.766	0.399	47.9112	27.6667															Cdot_0.20	2	43.8	22.7	243.11
	Cdot_0.20	3	204	195	0.533	0.219	66.7678	7.35246	8.58501	0.169952	0.179071	322.135	280.759	4.19824	8.4282	38.9308	47.9419	0.245359	0.328712	145	187	0.743	0.594	20.0538	128	177	0.767	0.413	46.1538	31.2667															Cdot_0.20	3	67.1	17.3	262.58
	Cdot_0.20	4	185	367	0.659	0.291	56.8249	8.46648	5.05335	0.155767	0.154122	302.53	304.349	3.77432	8.33422	43.2621	32.788	0.300846	0.178491	135	176	0.729	0.675	7.40741	130	196	0.77	0.39	49.3506	29.5667															Cdot_0.20	4	62.9	23.9	328.46
	Cdot_0.20	5	173	321	0.674	0.032	95.5182	7.50605	6.8028	0.172481	0.201703	319.565	300.365	3.67046	10.4911	43.5182	33.7268	0.2525	0.243471	151	193	0.729	0.654	10.2881	127	206	0.754	0.45	34.9711	29.4															Cdot_0.20	5	56.1	20.1	289.06
	Cdot_0.20	6	171	297	0.714	0.038	94.8579	8.77016	4.02842	0.214951	0.15424	319.548	314.152	4.18311	8.92525	40.8007	26.1179	0.295039	0.137849	162	161	0.745	0.695	6.71141	143	222	0.771	0.485	37.0947	28.4333															Cdot_0.20	6	44.8	24.2	228.05
	Cdot_0.20	7	149	314	0.725	0.226	68.8276	8.33366	6.69029	0.180613	0.181775	311.009	294.273	4.4674	10.1956	46.1408	36.8052	0.288052	0.2444	145	181	0.75	0.647	13.7333	145	248	0.729	0.435	40.3292	31.5833															Cdot_0.20	7	46.5	19	314.11
	Cdot_0.20	8	167	362	0.564	0.148	73.7589	7.15119	3.4417	0.150968	0.134503	307.546	314.276	3.97742	8.01531	47.3688	25.5882	0.249964	0.117725	154	188	0.722	0.6	16.8975	138	203	0.761	0.259	64.4719	28.1667															Cdot_0.20	8	58.7	22.3	282.03
[truncated: 7 more columns]
